# Supplementary material for: Warming increases the top-down effects and metabolism of a subtidal herbivore
Source: PeerJ. 2013 Jul 25;1:e109. doi: 10.7717/peerj.109 (PMC3728763; doi:10.7717/peerj.109)
Supplement: File S2 [file peerj-01-109-s002.xlsx]

## Sheet: Sheet1
Date	Santiago	Isabela	San Cristobal
2011-07-20	N/A	N/A	25.01
2011-07-21	N/A	N/A	24.45
2011-07-22	N/A	N/A	24.12
2011-07-23	N/A	N/A	24.93
2011-07-24	N/A	N/A	21
2011-07-25	N/A	N/A	23.86
2011-07-26	N/A	N/A	23.99
2011-07-27	N/A	N/A	22.34
2011-07-28	N/A	N/A	19.11
2011-07-29	N/A	N/A	20.87
2011-07-30	22.94	18.39	20.18
2011-07-31	22.91	18.1	20.69
2011-08-01	22.89	18.79	20.89
2011-08-02	22.73	18.78	20.514
2011-08-03	22.68	17.99	20.631
2011-08-04	22.07	18.39	19.993
2011-08-05	21.38	17.99	20.654
2011-08-06	21.87	17.65	20.222
2011-08-07	21.61	17.69	20.249
2011-08-08	21.58	17.5	19.456
2011-08-09	21.89	18.23	20.348
2011-08-10	21.84	16.99	21
2011-08-11	21.84	17.65	20.87
2011-08-12	21.97	17.93	20.342
2011-08-13	22.32	17.01	20.651
2011-08-14	22.52	18.01	20.954
2011-08-15	22.59	17.84	20.149
2011-08-16	22.42	17.68	20.671
2011-08-17	22.53	17.7	20.888
2011-08-18	22.03	17.02	20.983
2011-08-19	21.91	16.76	20.749
2011-08-20	21.74	17.69	20.398
2011-08-21	21.21	17.19	20.955
2011-08-22	21.08	17.26	20.542
2011-08-23	21.1	16.58	20.013
2011-08-24	20.5	17.69	21.531
2011-08-25	20.08	17.12	20.995
2011-08-26	19.93	18.23	20.822
2011-08-27	20.43	17.68	20.762
2011-08-28	20.37	17.3	20.699
2011-08-29	20.44	16.87	20.133
2011-08-30	20.93	17.2	20.021
2011-08-31	22.34	17.12	20.689
2011-09-01	21.81	17.78	19.412
2011-09-02	22.45	17.093	19.411
2011-09-03	22.08	16.51	19.451
2011-09-04	20.83	17.68	19.013
2011-09-05	20.29	16.1	19.556
2011-09-06	21.08	17.05	19.664
2011-09-07	20.93	17.59	19.668
2011-09-08	21.52	18.14	19.691
2011-09-09	21.36	16.81	19.991
2011-09-10	21.38	17.69	19.999
2011-09-11	20.65	16.93	19.76
2011-09-12	20.18	16.82	19.499
2011-09-13	20.63	16.76	19.312
2011-09-14	20.12	15.81	19.019
2011-09-15	20.07	16.69	20.133
2011-09-16	20.45	17.58	20.008
2011-09-17	21.18	16.65	20.278
2011-09-18	21.1	17.23	20.193
2011-09-19	21.41	16.62	20.591
2011-09-20	21.13	17.1	20.662
2011-09-21	20.75	16.91	20.113
2011-09-22	20.96	15.99	20.227
2011-09-23	21.03	17.69	20.234
2011-09-24	21.46	16.56	20.731
2011-09-25	20.5	16.51	20.645
2011-09-26	19.83	16.49	20.55
2011-09-27	21.46	15.1	20.123
2011-09-28	20.69	16.39	20.671
2011-09-29	20.08	17.13	19.996
2011-09-30	19.29	15.45	20.349
2011-10-01	19.93	16.2	19.884
2011-10-02	20.06	15.79	19.793
2011-10-03	20	16.01	19.862
2011-10-04	19.95	16.39	19.653
2011-10-05	20.33	15.97	19.996
2011-10-06	21.01	15.96	20.013
2011-10-07	21.62	14.88	19.439
2011-10-08	22.16	15.87	19.332
2011-10-09	20.87	15.98	19.015
2011-10-10	20.01	15.48	18.999
2011-10-11	19.44	14.28	19.214
2011-10-12	19.34	13.99	19.001
2011-10-13	19.64	14.22	19.221
2011-10-14	19.32	14.34	19.3
2011-10-15	19.69	14.36	18.761
2011-10-16	19.72	14.9	18.531
2011-10-17	19.72	15.92	18.799
2011-10-18	19.82	15.14	18.921
2011-10-19	20.11	14.98	19.031
2011-10-20	21.03	14.67	19.33
2011-10-21	20.99	15	19.448
2011-10-22	21.79	15.01	19.129
2011-10-23	22.86	15.28	19.227
2011-10-24	23.62	15.33	19.334
2011-10-25	23.93	16.01	19.016
2011-10-26	23.92	15.56	19.115
2011-10-27	22.99	14.39	19.009
2011-10-28	23.16	15.93	19.031
2011-10-29	23.29	16.02	18.923
2011-10-30	23.34	16.49	18.981
2011-10-31	23.13	16.78	18.764
2011-11-01	23.72	16.7	19.148
2011-11-02	23.8	16.82	17.197
2011-11-03	23.82	16.85	17.231
2011-11-04	23.11	16.91	16.245
2011-11-05	23.99	17	16.29
2011-11-06	23.87	17.07	15.194
2011-11-07	23.92	17.23	13.336
2011-11-08	23.93	17.29	14.991
2011-11-09	23.98	16.74	15.042
2011-11-10	24.01	17.89	16.994
2011-11-11	24.06	17.99	16.549
2011-11-12	24.22	17.2	17.883
2011-11-13	24.36	16.99	17.63
2011-11-14	24.38	18.13	17.665
2011-11-15	24.29	17.9	19.71
2011-11-16	24.01	18.01	19.762
2011-11-17	23.99	16.87	19.799
2011-11-18	24.42	17.43	19.846
2011-11-19	24.39	17.99	19.899
2011-11-20	24.52	18.32	19.913
2011-11-21	24.61	17.69	19.945
2011-11-22	24.69	17.56	20.013
2011-11-23	24.82	18.03	20.149
2011-11-24	24.82	18.65	20.218
2011-11-25	24.99	18.79	20.295
2011-11-26	25.4	19.03	20.393
2011-11-27	25.66	19.44	20.444
2011-11-28	25.04	19.99	20.678
2011-11-29	25.19	20.01	21.419
2011-11-30	25.8	18.76	21.677
2011-12-01	25.78	19.67	21.998
2011-12-02	25.84	20.12	22.017
2011-12-03	25.8	20.32	22.091
2011-12-04	25.89	20.98	22.136
2011-12-05	25.46	20.76	22.19
2011-12-06	25.66	20.03	22.243
2011-12-07	25.68	21.15	22.285
2011-12-08	24.99	20.33	22.3
2011-12-09	24.82	20.99	22.371
2011-12-10	24.66	21.02	22.392
2011-12-11	25.11	19.49	22.403
2011-12-12	25.43	20.01	22.458
2011-12-13	25.44	20.97	22.484
2011-12-14	25.67	21.39	20.525
2011-12-15	25.9	21.56	20.566
2011-12-16	25.88	21.98	21.851
2011-12-17	25.91	21.99	22.31
2011-12-18	25.79	22.01	22.393
2011-12-19	25.9	20.87	22.478
2011-12-20	25.56	21.4	22.857
2011-12-21	24.55	21.68	22.945
2011-12-22	24.88	21.99	23.004
2011-12-23	24.9	22.05	23.477
2011-12-24	24.9	22.67	23.516
2011-12-25	24.98	23.01	23.594
2011-12-26	24.87	22.45	23.609
2011-12-27	24.99	22.79	23.715
2011-12-28	24.72	22.97	23.882
2011-12-29	24.8	22.51	24.137
2011-12-30	25.33	22.9	24.381
2011-12-31	25.99	21.91	24.409
2012-01-01	26	22.67	24.482
2012-01-02	26.01	22.9	24.568
2012-01-03	26.57	22.83	24.74
2012-01-04	26.45	22.85	24.803
2012-01-05	26.56	22.99	24.875
2012-01-06	26.9	23.01	25.014
2012-01-07	26.83	22.03	25.156
2012-01-08	26.51	22.91	25.131
2012-01-09	26.79	22.9	25.242
2012-01-10	26.99	22.57	25.333
2012-01-11	27.2	22.75	25.397
2012-01-12	27.23	22.9	25.485
2012-01-13	27.27	21.86	25.568
2012-01-14	26.99	22.73	25.67
2012-01-15	26.55	21.99	25.784
2012-01-16	26.02	21.97	25.899
2012-01-17	26.43	23.04	26.005
2012-01-18	26.49	23.18	26.079
2012-01-19	26.51	22.84	26.133
2012-01-20	26.7	22.9	26.191
2012-01-21	26.73	23.79	26.306
2012-01-22	26.79	21.94	26.482
2012-01-23	26.82	21.89	26.5
2012-01-24	26.44	22.9	26.627
2012-01-25	26.49	23.07	26.671
2012-01-26	26.5	22.87	26.788
2012-01-27	26.59	22.98	26.954
2012-01-28	26.51	22.9	27.012
2012-01-29	26.7	23.76	27.169
2012-01-30	26.72	23.49	27.283
2012-01-31	26.8	23.58	27.345
2012-02-01	26.842	23.32	27.406
2012-02-02	26.695	23.1	27.497
2012-02-03	26.744	23.15	27.56
2012-02-04	27.21	23.67	27.213
2012-02-05	27.407	23.785	27.008
2012-02-06	27.382	23.761	27.431
2012-02-07	27.505	23.737	27.612
2012-02-08	27.801	23.737	27.874
2012-02-09	27.85	24.14	27.929
2012-02-10	27.727	23.761	28.005
2012-02-11	27.579	23.785	28.566
2012-02-12	27.284	23.737	28.673
2012-02-13	27.776	23.785	29.007
2012-02-14	27.974	23.785	28.601
2012-02-15	28.171	23.761	28.459
2012-02-16	28.171	23.833	28.322
2012-02-17	28.048	24.29	28.118
2012-02-18	28.6	23.833	28.052
2012-02-19	28.349	24.14	27.994
2012-02-20	29.334	23.833	28.455
2012-02-21	28.692	23.857	28.763
2012-02-22	28.394	23.713	29.146
2012-02-23	28.518	23.593	29.287
2012-02-24	27.875	23.593	29.311
2012-02-25	27.776	24.19	29.499
2012-02-26	27.825	23.01	29.752
2012-02-27	27.85	23.713	30.116
2012-02-28	27.751	23.665	30.003
2012-03-01	27.801	23.593	30.145
2012-03-02	27.677	24.026	30.017
2012-03-03	27.702	23.905	29.954
2012-03-04	27.727	22.9	29.876
2012-03-05	27.677	24.026	29.801
2012-03-06	27.505	23.978	29.769
2012-03-07	27.776	24.122	29.432
2012-03-08	27.702	24.219	29.198
2012-03-09	27.554	24.219	28.753
2012-03-10	27.85	24.171	28.685
2012-03-11	27.899	25.01	28.577
2012-03-12	27.727	23.569	28.984
2012-03-13	27.85	23.593	28.6
2012-03-14	27.825	23.665	28.516
2012-03-15	27.974	22.99	28.421
2012-03-16	27.924	23.641	28.999
2012-03-17	27.505	23.689	28.322
2012-03-18	27.53	23.617	28.568
2012-03-19	27.53	23.641	28.033
2012-03-20	27.407	23.689	27.964
2012-03-21	27.112	22.98	27.845
2012-03-22	27.112	23.713	27.747
2012-03-24	27.112	23.761	27.69
2012-03-25	27.56	23.785	27.606
2012-03-26	27.677	23.833	27.581
2012-03-27	26.036	22.01	27.512
2012-03-28	25.647	19.08	24.865
2012-03-29	28.097	23.857	24.798
2012-03-30	24.823	20.01	24.707
2012-03-31	25.9	21.71	24.685
2012-04-01	25.3	21.4	24.55
2012-04-02	25.34	20.09	24.597
2012-04-03	25.6	19.21	24.336
2012-04-04	25.46	20.39	23.869
2012-04-05	24.99	20.98	23.471
2012-04-06	25.33	20.39	23.683
2012-04-07	25.01	20.99	23.221
2012-04-08	24.94	19.09	23.458
2012-04-09	25.22	20.35	23.784
2012-04-10	25.24	20	23.002
2012-04-11	25.6	19.87	22.996
2012-04-12	24.76	18.01	22.787
2012-04-13	24.82	19.34	22.83
2012-04-14	24.48	20.01	22.761
2012-04-15	24.76	20.05	25.654
2012-04-16	24.55	20.47	25.549
2012-04-17	24.21	21.01	25.485
2012-04-18	24.33	20.01	25.363
2012-04-19	24.39	20.65	25.292
2012-04-20	24.9	20.47	25.198
2012-04-21	24.33	20.31	25.006
2012-04-22	25	20.21	23.947
2012-04-23	24.88	20.21	23.86
2012-04-24	24.33	20.99	23.994
2012-04-25	24.17	20.14	23.861
2012-04-26	24.1	20.57	23.747
2012-04-27	24.88	20.61	24.003
2012-04-28	24.3	20.39	24.129
2012-04-29	23.99	20.42	23.066
2012-04-30	23.95	19.11	23.543
2012-05-01	24.11	18.97	23.645
2012-05-02	24.33	17.01	23.51
2012-05-03	24.18	19.01	23.124
2012-05-04	N/A	N/A	22.75
2012-05-05	N/A	N/A	22.148
2012-05-06	N/A	N/A	22.349
2012-05-07	N/A	N/A	21.162
2012-05-08	N/A	N/A	21.837
2012-05-09	N/A	N/A	20.446
2012-05-10	N/A	N/A	20.293
2012-05-11	N/A	N/A	21.301
2012-05-12	N/A	N/A	20.004
2012-05-13	N/A	N/A	20.958
2012-05-14	N/A	N/A	21.382
2012-05-15	N/A	N/A	21.719
