# Supplementary material for: Warming increases the top-down effects and metabolism of a subtidal herbivore
Source: PeerJ. 2013 Jul 25;1:e109. doi: 10.7717/peerj.109 (PMC3728763; doi:10.7717/peerj.109)
Supplement: File S3 — Temperature was recorded every 5 min and averaged over the 48 h period. [file peerj-01-109-s003.xlsx]

## Sheet: Sheet1
COLD	WARM
TRIAL 2
13.8	28.17
14.14	27.98
13.97	28.28
13.54	27.27
13.76	28.19
14.25	27.95
14.1	28
14.16	28.5
14.47	28.43			°
13.93	27.86
14.012	28.063
0.0851247	0.110253
TRIAL 1
14.42	28.04
13.93	28.01
14.2	28.31
14.19	27.56
14.38	28.03
13.98	27.83
14.26	28.12
14.11	28.32
13.9	27.95
14.05	27.9
14.142	28.007
0.0570341	0.0707115
