# Supplementary material for: Warming increases the top-down effects and metabolism of a subtidal herbivore
Source: PeerJ. 2013 Jul 25;1:e109. doi: 10.7717/peerj.109 (PMC3728763; doi:10.7717/peerj.109)
Supplement: File S4 [file peerj-01-109-s004.xlsx]

## Sheet: Sheet1
Warm Algae
PRODUCED	CONSUMED	P-C = NET
5.7961	3.5839	2.2122
5.5201	4.4078	1.1123
4.9029	3.9014	1.0015
5.7693	3.5942	2.1751
4.5644	2.7814	1.783
4.1986	2.8012	1.3974
4.58321	2.92482	1.65839
3.6755	3.0083	0.6672
3.8781	2.6993	1.1788
4.7789	2.9567	1.8222
5.6128	3.1295	2.4833
4.9823	4.02913	0.95317
5.129	3.96178	1.16722
5.218	3.9913	1.2267
4.811	3.2821	1.5289
4.28	2.6131	1.6669
4.124	3.181	0.943
3.51	2.4871	1.0229
4.812	2.5492	2.2628
4.699	2.91137	1.78763
4.74226	3.23973	1.50253
0.148253	0.128187	0.115399
Cold Algae
PRODUCED	CONSUMED	P-C = NET
4.6126	3.1112	1.5014
4.1823	2.8614	1.3209
4.0494	2.8026	1.2468
3.8023	3.0049	0.7974
3.4408	2.7202	0.7206
3.6982	2.1215	1.5767
3.7003	1.5067	2.1936
3.9557	2.0014	1.9543
3.572	2.3594	1.2126
3.3574	2.67	0.6874
4.91824	3.20117	1.71707
4.0965	2.9914	1.1051
4.2644	2.9826	1.2818
3.6039	3.0181	0.5858
3.4938	2.6972	0.7966
4.0289	2.0745	1.9544
3.5981	1.7814	1.8167
3.5837	1.9971	1.5866
3.6129	2.1834	1.4295
3.9498	2.9803	0.9695
3.87606	2.55332	1.32274
0.0897081	0.112672	0.104969
